# Supplementary material for: OAF: a new member of the BRICHOS family
Source: Bioinform Adv. 2022 Nov 24;2(1):vbac087. doi: 10.1093/bioadv/vbac087 (PMC9714404; doi:10.1093/bioadv/vbac087)
Supplement: vbac087_Supplementary_Data [file vbac087_supplementary_data.zip]

Archive with 5 entries (5 files):
- S2.png
- S3.png
- S4.png
- SanchezPulidoOAFSupplemental.pdf
- S1.png
